# Supplementary material for: Genomic evidence of neo-sex chromosomes in the eastern yellow robin
Source: Gigascience. 2019 Sep 3;8(9):giz111. doi: 10.1093/gigascience/giz111 (PMC6736294; doi:10.1093/gigascience/giz111)
Supplement: giz111_Supplemental_Table1 [file giz111_supplemental_table1.xlsx]

## Sheet: Sheet1
Supplemental Table 1. Sample information
ID	Alternative ID	Illumina Output (GB)	Latitude	Longitude	Sex	State	Population	Tissue Type	Sequencing data type	Collector
EYR054		168	-36.793	143.412	Female	VIC	South	Blood	Nanopore (~5x) , WGS novaseq (~120x)	Monash
EYR056		11	-36.793	143.412	Female	VIC	South	Blood	mate-pair Illumina	Monash
026-37152		12	-37	143.75	Female	VIC	South	Blood	Low coverage WGS novaseq	Monash
026-37174		26	-36.977	143.736	Female	VIC	South	Blood	Low coverage WGS novaseq	Monash
024-96456		21	-36.984	143.737	Female	VIC	South	Blood	Low coverage WGS novaseq	Monash
026-30490		15	-36.97	143.733	Female	VIC	South	Blood	Low coverage WGS novaseq	Monash
026-37158		14	-37.027	143.774	Female	VIC	South	Blood	Low coverage WGS novaseq	Monash
ANWC B20524	Eop001	17.7453	-23.82	149.07	Female	QLD	North	Muscle	Low coverage WGS novaseq	ANWC
ANWC B43452	Eop017	13.7692	-24.41	151.04	Female	QLD	North	Muscle	Low coverage WGS novaseq	ANWC
ANWC B44545	Eop027	15.6011	-32.96	146.165	Female	NSW	North	Muscle	Low coverage WGS novaseq	ANWC
ANWC B49226	Eop063	13.0772	-32.97	148.42	Female	NSW	North	Muscle	Low coverage WGS novaseq	ANWC
NSW016		13.97	-33.328	148.975	Female	NSW	North	Blood	Low coverage WGS novaseq	R.Major/H.Morales
024-96467		18	-36.98	143.74	Male	VIC	South	Blood	Low coverage WGS novaseq	Monash
026-63069		13	-36.982	143.734	Male	VIC	South	Blood	Low coverage WGS novaseq	Monash
026-37169		31	-36.981	143.737	Male	VIC	South	Blood	Low coverage WGS novaseq	Monash
027-09500		16	-36.975	143.736	Male	VIC	South	Blood	Low coverage WGS novaseq	Monash
026-30495		13	-37.027	143.774	Male	VIC	South	Blood	Low coverage WGS novaseq	Monash
ANWC B43508	Eop019	13.7414	-22.81	150.6	Male	QLD	North	Muscle	Low coverage WGS novaseq	ANWC
NSW039		18	-33.27	148.59	Male	NSW	North	Blood	Low coverage WGS novaseq	R.Major/H.Morales
NSW041		17	-33.27	148.59	Male	NSW	North	Blood	Low coverage WGS novaseq	R.Major/H.Morales
NSW043		17	-33.27	148.59	Male	NSW	North	Blood	Low coverage WGS novaseq	R.Major/H.Morales
