# Supplementary material for: Genomic evidence of neo-sex chromosomes in the eastern yellow robin
Source: Gigascience. 2019 Sep 3;8(9):giz111. doi: 10.1093/gigascience/giz111 (PMC6736294; doi:10.1093/gigascience/giz111)
Supplement: giz111_Supplemental_Table2_revised [file giz111_supplemental_table2_revised.xlsx]

## Sheet: Authentic_Pair
Supplemental Table 2 : Identification of Easter Yellow Robin gametologous pair located on the chromosome 1A of Flycatcher
Collared Flycatcher (NCBI Ficedula albicollis Annotation Release 101)					Eastern Yellow Robin
Gene Name	Gene ID	Start	Stop	Accession Code	W-linked	Z-linked
USP6NL	101810584	6112493	6226992	XP_016160404.1	g7899.t1	g2936.t1
ECHDC3	101819334	6247550	6253429	XP_016160422.1	g21337.t1	g875.t1
PROSER2	101810782	6272662	6295708	XP_005039112.1	g21338.t1	g876.t1
UPF2	101811115	6306790	6355105	XP_016160438.1	g21339.t1	g877.t1
DHTKD1	101819529	6365023	6383540	XP_016158482.1	g16955.t1	g878.t1
CDC123	101812415	6416873	6451736	XP_005039123.1	g16953.t1	g1862.t1
CAMK1D	101812613	6480848	6691971	XP_005039124.1	g21451.t1	g1863.t1
PRPF18	101814714	6939304	6956975	XP_005039132.1	g10219.t1	g3072.t2
DCLRE1C	101816489	7579595	7590049	XP_005039143.1	g12958.t1	g8898.t1
MEIG1	101817060	7590247	7620124	XP_016160596.1	g22316.t1	g8896.t1
SEMA3A	101821642	9025799	9197478	XP_005039267.1	g21146.t1	g8220.t1
LOC101818889	101818889	11202204	11235168	XP_005039249.1	g6308.t1	g23345.t1
TMEM60	101817777	12350297	12354215	XP_005039242.1	g9967.t1	g6062.t1
RSBN1L	101810528	12358833	12395328	XP_016160778.1	g9968.t1	g6063.t1
CCDC146	101816935	12579397	12643803	XP_005039237.1	g6331.t1	g6067.t1
FGL2	101816732	12626311	12631911	XP_005039236.1	g12686.t1	g6068.t1
NAPEPLD	101814848	12758655	12781755	XP_005039227.1	g1516.t1	g16468.t1
DNAJC2	101815700	12808944	12825427	XP_005039229.1	g12646.t1	g16470.t1
KMT2E	101812878	13623658	13681291	XP_005039218.2	g4263.t1	g397.t1
SRPK2	101809583	13684732	13819886	XP_005039289.1	g4264.t1	g13381.t1
PUS7	101812679	13840199	13862638	XP_016160912.1	g2939.t1	g22155.t1
RINT1	101812344	13863630	13875301	XP_005039215.1	g2938.t1	g22153.t1
CDHR3	101809168	14031357	14062982	XP_005039287.2	g2739.t1	g2421.t1
NAMPT	101808963	14122004	14149832	XP_016158566.1	g404.t1	g5851.t1
HBP1	101809959	14445171	14463402	XP_005039203.1	g19786.t1	g20003.t1
GPR22	101810648	14608239	14614402	XP_005039204.1	g21967.t1	g20001.t1
DLD	101807810	14780453	14798151	XP_005039280.1	g1535.t1	g14255.t1
ALG10B	101806662	15654862	15657843	XP_005039274.1	g2930.t1	g22450.t1
CELSR1	101806277	15709310	15879570	XP_005039272.2	g19173.t1	g22453.t1
LOC101805962	101805962	15904799	15909877	XP_005039176.1	g17694.t1	g22455.t1
BRD1	101811119	18705867	18764270	XP_005039296.2	g3557.t3	g2729.t3
ZBED4	101811555	18799212	18803108	XP_005039299.1	g15403.t1	g2728.t1
PIM3	101812223	19125109	19130200	XP_005039303.1	g10672.t1	g2725.t1
PANX2	101813006	20125192	20146748	XP_005039307.1	g16496.t1	g8510.t1
LOC101807175	101807175	20285243	20288591	XP_005039366.1	g18687.t1	g20815.t1
PLXNB2	101814986	20428493	20511866	XP_016161190.1	g2784.t1	g733.t1
ZNF800	101815446	20815627	20830991	XP_005039320.2	g20176.t1	g8147.t1
LMOD2	101817383	22210823	22217582	XP_016159587.1	g11525.t1	g6375.t1
FAM3C	101819463	23142890	23158625	XP_005039342.1	g15363.t1	g11620.t1
ING3	101820114	23350358	23364300	XP_005039346.1	g21156.t1	g11623.t1
KCND2	101820787	23439094	23710238	XP_005039350.1	g7925.t1	g16958.t1
ST7	101821643	24759266	24898810	XP_005039355.1	g14412.t1	g20714.t1
CAV2	101810092	25152572	25163092	XP_005039379.1	g11262.t1	g20718.t1
GPR85	101812419	26805231	26808990	XP_005039392.1	g15622.t1	g5351.t1
C1AH7orf60	101813144	26912394	26935338	XP_005039396.1	g12139.t1	g5350.t1
LRRN3	101810917	27554750	27587755	XP_005039384.1	g12173.t1	g23142.t1
DNAJB9	101810586	28430742	28437593	XP_005039382.1	g20892.t1	g20379.t1
THAP5	101810280	28438101	28445450	XP_005039380.1	g20893.t1	g20378.t1
PDZRN4	101819209	29025370	29260256	XP_016159691.1	g23354.t1	g13004.t1
PRICKLE1	101817839	29627758	29644040	XP_005039422.1	g12643.t1	g22354.t1
TMEM117	101815830	30119562	30319023	XP_005039409.1	g13851.t1	g1549.t1
ARID2	101814987	30756227	30851532	XP_005039405.1	g6552.t1	g1555.t1
SCAF11	101814648	30858020	30907622	XP_005039404.1	g6551.t1	g1556.t1
SLC38A4	101814074	31125219	31146585	XP_005039400.1	g8788.t1	g1559.t1
AMIGO2	101821778	31286666	31288380	XP_005039445.1	g23310.t1	g1560.t1
SLC16A7	101805909	32077751	32138605	XP_005039448.1	g23600.t1	g14886.t1
USP15	101808593	32886968	32969079	XP_005039939.1	g21246.t1	g9146.t1
MON2	101806933	32983379	33049291	XP_005039453.1	g12865.t3	g9147.t2
SRGAP1	101808122	33424215	33571509	XP_005039461.1	g16260.t1	g9151.t1
C1AH12orf66	101808455	33595081	33604306	XP_005039463.1	g2175.t1	g9153.t2
LEMD3	101809169	33982606	34027521	XP_016158754.1	g10517.t1	g14554.t1
CAND1	101811363	34875021	34897287	XP_016161353.1	g7141.t1	g10909.t1
DYRK2	101811556	34984101	34994658	XP_005039481.1	g12358.t1	g10908.t1
NUP107	101812680	35346790	35368271	XP_005039486.1	g17863.t1	g10904.t1
SLC35E3	101812879	35370957	35376894	XP_005039487.1	g17864.t1	g10903.t1
MDM2	101813089	35395445	35413081	XP_005039488.1	g17865.t1	g15515.t1
CPSF6	101809963	35480670	35512033	XP_005039946.1	g23559.t1	g15513.t1
YEATS4	101810160	35522243	35528760	XP_016158768.1	g23560.t1	g15512.t1
FRS2	101813729	35581883	35594603	XP_005039492.1	g14517.t1	g15511.t1
BEST3	101814393	35633282	35657917	XP_005039495.1	g14897.t1	g15507.t1
MYRFL	101810533	35706779	35746514	XP_016159755.1	g7585.t1	g15505.t1
CNOT2	101815049	35873356	35923319	XP_005039499.1	g1090.t1	g13521.t1
KCNMB4	101815253	35929611	35946669	XP_005039500.1	g1089.t1	g13522.t1
PTPRB	101815448	35961417	36025082	XP_005039501.1	g1087.t1	g13524.t1
TSPAN8	101816037	36244517	36262629	XP_005039505.1	g15949.t1	g1314.t1
ZFC3H1	101816683	36469537	36513843	XP_016161354.1	g6096.t1	g1316.t4
PHLDA1	101818631	38030291	38034489	XP_005039518.1	g21216.t1	g22731.t1
OSBPL8	101819996	38137901	38192401	XP_005039526.1	g10983.t1	g22734.t1
ZDHHC17	101820717	38229876	38340782	XP_005039532.2	g23792.t1	g22735.t1
E2F7	101821502	38407626	38426167	XP_005039536.1	g20862.t1	g22738.t1
SLC6A15	101808005	41775029	41811647	XP_005039555.1	g17847.t1	g19016.t1
ALX1	101808196	42006996	42025894	XP_005039557.1	g6898.t1	g19013.t1
RASSF9	101808512	42268551	42294943	XP_005039558.1	g17858.t1	g22395.t1
DUSP6	101810587	43480406	43484855	XP_005039571.1	g18342.t1	g23679.t1
ATP2B1	101811123	43595478	43657689	XP_005039574.1	g21495.t3	g23681.t3
KERA	101811887	44151066	44159442	XP_005039579.1	g9067.t1	g18030.t1
LUM	101812345	44168683	44179200	XP_005039582.1	g9066.t1	g18029.t1
DCN	101812548	44195079	44240230	XP_005039583.1	g9065.t1	g18028.t1
CRADD	101813468	45095430	45175257	XP_005039586.1	g12996.t1	g11683.t1
TMCC3	101814007	45367383	45409516	XP_005039589.1	g20662.t1	g3810.t1
VEZT	101816815	45699146	45735621	XP_016161385.1	g6789.t1	g3815.t1
LTA4H	101817783	45974640	46005197	XP_005039984.1	g14258.t1	g3822.t1
ELK3	101815904	46032047	46070021	XP_005039601.1	g12841.t1	g3823.t1
SLC25A3	101818365	46934798	46944237	XP_005039987.1	g12698.t1	g5597.t1
IKBIP	101817187	46949182	46957073	XP_005039608.1	g12696.t1	g5599.t1
LOC107603314	107603314	47005270	47059363	XP_016161393.1	g4928.t1	g5601.t1
ACTR6	101818572	47503549	47513813	XP_005039988.2	g2769.t1	g5604.t1
NR1H4	101819281	47630110	47667714	XP_005039619.1	g12407.t1	g5608.t1
SLC5A8	101820266	47907124	47936889	XP_005039625.1	g12357.t1	g5611.t1
CNOT4	101820855	48093019	48170864	XP_005039627.1	g12763.t3	g5617.t3
ARHGDIB	101806219	48316086	48321129	XP_005039637.1	g10756.t1	g5626.t1
ERP27	101819534	48321846	48338724	XP_016159875.1	g10757.t1	g5627.t1
ART4	101806995	48372756	48375539	XP_005039641.1	g10760.t1	g5629.t1
WBP11	101807178	48384867	48395375	XP_005039642.1	g21671.t1	g5631.t1
LOC107603317	107603317	48418499	48419020	XP_016161410.1	g21664.t1	g5636.t1
LOC101812422	101812422	48507406	48508092	XP_005039670.1	g7817.t1	g22040.t1
EMP1	101814926	48696716	48711887	XP_005039682.1	g20188.t1	g7148.t1
ATF7IP	101815449	49175396	49256413	XP_005039685.1	g7718.t1	g19274.t1
TTC26	101816550	49361101	49407235	XP_005039691.1	g8528.t1	g19272.t1
LOC101817188	101817188	49490582	49511518	XP_005039695.1	g8102.t1	g19269.t1
CHADL	101810159	50286005	50289596	XP_005039753.1	g15442.t1	g2949.t1
EP300	101810784	50318077	50378747	XP_005039757.1	g593.t1	g2947.t1
ST13	101810976	50459468	50484190	XP_005039759.1	g9966.t1	g2845.t1
MKL1	101811821	50572830	50642594	XP_005039763.1	g19917.t1	g2848.t1
IL2RB	101809303	52276743	52287712	XP_005039842.1	g942.t1	g11562.t1
RASD2	101816551	52911239	52919421	XP_005039885.1	g13195.t1	g12652.t1
PWP1	101810651	54211012	54221979	XP_016161490.1	g20122.t1	g9711.t1
BTBD11	101810851	54243916	54316190	XP_016161492.1	g7039.t1	g9710.t1
TMEM263	101820721	54522623	54536081	XP_005039909.2	g9374.t1	g9707.t1
RIC8B	101811043	54560369	54592324	XP_005040033.1	g3925.t1	g9706.t1
CKAP4	101811238	54801685	54804901	XP_016161506.1	g16446.t1	g11817.t1
NUAK1	101806158	54829922	54877034	XP_005039923.2	g16447.t1	g11818.t1
APPL2	101811633	55109596	55144355	XP_005040035.1	g14991.t1	g11819.t1
ALDH1L2	101806345	55192672	55221331	XP_005039924.1	g3880.t1	g11821.t1
C1AH12orf45	101812021	55221323	55227965	XP_016159186.1	g3879.t1	g11822.t1
CHST11	101806996	55282873	55446849	XP_005039928.1	g13408.t1	g21350.t1
NFYB	101807747	55537181	55554513	XP_005039933.1	g12335.t1	g21348.t1
TDG	101813146	55726980	55737588	XP_005040039.1	g12333.t1	g21345.t1
HSP90B1	101813799	55742686	55753136	XP_005040044.1	g12332.t1	g21343.t1
ASCL1	101809384	56098394	56100895	XP_005040117.1	g23224.t1	g21192.t1
PAH	101808898	56111067	56145431	XP_016161509.1	g23225.t2	g21193.t1
IGF1	101808710	56303345	56350407	XP_005040114.1	g19791.t1	g21195.t1
HIPK2	101821443	57026805	57157192	XP_005040089.1	g7434.t1	g7137.t1
KIAA1549	101820724	57267039	57344559	XP_005040086.1	g11228.t1	g21690.t1
IPO8	101809782	57652796	57690899	XP_016161518.1	g21441.t1	g8404.t1
CAPRIN2	101818500	57709265	57743965	XP_005040071.1	g21444.t1	g1921.t1
DENND5B	101809587	57802819	57868010	XP_005040118.1	g207.t1	g1917.t1
KIAA1551	101816735	58003073	58026731	XP_016161526.1	g21935.t1	g1913.t1
SLC13A4	101812743	58522551	58547675	XP_016161542.1	g22386.t1	g14568.t1
CREB3L2	101810924	59544190	59580696	XP_005040125.1	g2104.t1	g5220.t1
CCND2	101818224	68876015	68903308	XP_005040331.1	g14888.t1	g14982.t1
DYRK4	101817002	69003690	69022375	XP_005040324.1	g620.t1	g14986.t1
LOC101820461	101820461	69309773	69320211	XP_005040339.1	g16442.t1	g20621.t1
KDM7A	101812948	69359726	69395034	XP_005040393.1	g22464.t1	g20623.t1
MKRN1	101822237	69477281	69496964	XP_005040349.1	g21207.t1	g20627.t1
DENND2A	101805966	69531602	69571020	XP_005040351.1	g22337.t1	g20630.t1
KIAA1147	101813535	69732150	69748690	XP_005040396.2	g5994.t1	g5217.t1
MRPS33	101807064	70037273	70042998	XP_005040358.1	g15995.t1	g20635.t1
